# Supplementary material for: Mitochondrial Genome Sequences of the Emerging Fungal Pathogen Candida auris
Source: Front Microbiol. 2020 Oct 27;11:560332. doi: 10.3389/fmicb.2020.560332 (PMC7652928; doi:10.3389/fmicb.2020.560332)
Supplement: Supplementary file 4 [file Table_3.XLSX]

## Sheet: Information for 130 isolates
Isolate Name	Total Reads	Coverage	minDepth	SNPs	Ambiguous bases	Small insertions	Inserted bases	Small deletions	Deleted bases	Geographic origin	Experiment Accession	Study Accession	Sample Accession	Previous Publication
B11097	294403	2349	235	6	0	2	2	1	1	Pakistan	SRX1939451	SRP078379	SRS1558388	Lockhart, S.R et al 2017a
B11098	183507	1461	146	7	0	2	3	2	2	Pakistan	SRX1939462	SRP078379	SRS1558399	Lockhart, S.R et al 2017a
B11099	226618	1805	181	6	0	2	3	2	2	Pakistan	SRX1939473	SRP078379	SRS1558410	Lockhart, S.R et al 2017a
B11101	281861	2250	225	6	0	2	2	1	1	Pakistan	SRX1939484	SRP078379	SRS1558421	Lockhart, S.R et al 2017a
B11102	187286	1493	149	6	0	2	2	1	1	Pakistan	SRX1939494	SRP078379	SRS1558431	Lockhart, S.R et al 2017a
B11103	190051	1513	151	7	0	2	3	2	2	Pakistan	SRX1939495	SRP078379	SRS1558432	Lockhart, S.R et al 2017a
B11104	586621	4701	470	5	0	2	2	1	1	Pakistan	SRX3329098	SRP078379	SRS2632463	Lockhart, S.R et al 2017a
B11105	201254	1600	160	5	0	2	2	1	1	Pakistan	SRX1939496	SRP078379	SRS1558433	Lockhart, S.R et al 2017a
B11112	288466	2307	231	0	0	0	0	0	0	Pakistan	SRX1939497	SRP078379	SRS1558434	Lockhart, S.R et al 2017a
B11113	301328	2407	241	6	0	2	2	1	1	Pakistan	SRX1939498	SRP078379	SRS1558435	Lockhart, S.R et al 2017a
B11114	182453	1455	146	7	2	2	2	1	1	Pakistan	SRX1939452	SRP078379	SRS1558389	Lockhart, S.R et al 2017a
B11115	350332	2799	280	7	0	2	3	2	2	Pakistan	SRX1939453	SRP078379	SRS1558390	Lockhart, S.R et al 2017a
B11116	250560	2000	200	8	0	2	3	1	1	Pakistan	SRX1939454	SRP078379	SRS1558391	Lockhart, S.R et al 2017a
B11117	174585	1392	139	6	0	2	2	1	1	Pakistan	SRX1939455	SRP078379	SRS1558392	Lockhart, S.R et al 2017a
B11118	283079	2256	226	6	0	2	2	1	1	Pakistan	SRX1939456	SRP078379	SRS1558393	Lockhart, S.R et al 2017a
B11119	198324	1573	157	6	0	2	2	1	1	Pakistan	SRX1939457	SRP078379	SRS1558394	Lockhart, S.R et al 2017a
B11200	419042	3335	334	8	0	4	7	3	3	India	SRX1939458	SRP078379	SRS1558395	Lockhart, S.R et al 2017a
B11201	341598	2718	272	8	0	2	4	2	2	India	SRX1939459	SRP078379	SRS1558396	Lockhart, S.R et al 2017a
B11205	266830	2128	213	8	0	3	4	1	1	India	SRX1939460	SRP078379	SRS1558397	Lockhart, S.R et al 2017a
B11206	235635	1880	188	6	0	2	2	1	1	India	SRX1939461	SRP078379	SRS1558398	Lockhart, S.R et al 2017a
B11207	189893	1511	151	6	0	3	4	1	1	India	SRX1939463	SRP078379	SRS1558400	Lockhart, S.R et al 2017a
B11208	263506	2099	210	6	0	3	4	1	1	India	SRX1939464	SRP078379	SRS1558401	Lockhart, S.R et al 2017a
B11209	331748	2641	264	5	0	2	2	1	1	India	SRX1939465	SRP078379	SRS1558402	Lockhart, S.R et al 2017a
B11210	280094	2233	223	5	0	2	2	1	1	India	SRX1939466	SRP078379	SRS1558403	Lockhart, S.R et al 2017a
B11212	322592	2576	258	6	0	3	5	1	1	India	SRX1939467	SRP078379	SRS1558404	Lockhart, S.R et al 2017a
B11213	480804	3832	383	6	0	2	3	1	1	India	SRX1939468	SRP078379	SRS1558405	Lockhart, S.R et al 2017a
B11214	288976	2308	231	5	0	2	2	1	1	India	SRX1939469	SRP078379	SRS1558406	Lockhart, S.R et al 2017a
B11215	457865	3655	366	5	0	2	2	1	1	India	SRX1939470	SRP078379	SRS1558407	Lockhart, S.R et al 2017a
B11216	481042	3850	385	5	0	2	2	1	1	India	SRX1939471	SRP078379	SRS1558408	Lockhart, S.R et al 2017a
B11217	145898	1167	117	5	0	2	2	1	1	India	SRX1939472	SRP078379	SRS1558409	Lockhart, S.R et al 2017a
B11218	241569	1925	193	5	0	2	2	1	1	India	SRX1939474	SRP078379	SRS1558411	Lockhart, S.R et al 2017a
B11219	543706	4347	435	7	0	5	8	2	2	India	SRX1939475	SRP078379	SRS1558412	Lockhart, S.R et al 2017a
JCM 15448	1035028	4093	409	11	0	1	1	1	1	Japan	DRX122557:	PRJDB6988	SAMD00117055	Sekizuka et al 2019
TWCC 13846	112136	894	89	11	0	1	1	1	1	Japan	DRX122558	PRJDB6989	SAMD00117056	Sekizuka et al 2019
TWCC 13847	87581	648	65	11	0	1	1	1	1	Japan	DRX122559	PRJDB6990	SAMD00117057	Sekizuka et al 2019
TWCC 13878	164050	1107	111	11	0	1	1	1	1	Japan	DRX122560	PRJDB6991	SAMD00117058	Sekizuka et al 2019
TWCC 50952	132977	902	90	11	0	1	1	1	1	Japan	DRX122561	PRJDB6992	SAMD00117059	Sekizuka et al 2019
TWCC 58191	113346	717	72	11	0	2	3	1	1	Japan	DRX122562	PRJDB6993	SAMD00117060	Sekizuka et al 2019
TWCC 58362	96126	534	53	13	0	1	1	2	3	Japan	DRX122563	PRJDB6994	SAMD00117061	Sekizuka et al 2019
B11220	423614	3356	336	11	0	1	1	1	1	Japan	SRX1939476	SRP078379	SRS1558413	Lockhart, S.R et al 2017a
B11221	287014	2291	229	4	0	2	4	3	4	South Africa	SRX4559551	SRP078379	SRS3676330	Lockhart, S.R et al 2017a
B11222	232528	1852	185	4	0	2	4	3	4	South Africa	SRX1939478	SRP078379	SRS1558415	Lockhart, S.R et al 2017a
B11223	193762	1542	154	4	0	2	4	3	4	South Africa	SRX1939479	SRP078379	SRS1558416	Lockhart, S.R et al 2017a
B11224	254616	2029	203	4	0	2	4	3	4	South Africa	SRX1939480	SRP078379	SRS1558417	Lockhart, S.R et al 2017a
B11225	258082	2047	205	4	0	2	4	3	4	South Africa	SRX1939481	SRP078379	SRS1558418	Lockhart, S.R et al 2017a
B11226	178327	1422	142	4	0	2	4	3	4	South Africa	SRX1939482	SRP078379	SRS1558419	Lockhart, S.R et al 2017a
B11227	272474	2171	217	4	0	2	4	3	4	South Africa	SRX1939483	SRP078379	SRS1558420	Lockhart, S.R et al 2017a
B11228	214517	1707	171	4	0	2	4	3	4	South Africa	SRX1939485	SRP078379	SRS1558422	Lockhart, S.R et al 2017a
B11229	265883	2124	212	4	0	2	4	3	4	South Africa	SRX1939486	SRP078379	SRS1558423	Lockhart, S.R et al 2017a
B11230	368690	2945	295	5	0	1	2	3	4	South Africa	SRX1939487	SRP078379	SRS1558424	Lockhart, S.R et al 2017a
B11243	129978	1032	103	25	0	7	33	6	10	Venezuela	SRX1939488	SRP078379	SRS1558425	Lockhart, S.R et al 2017a
B11244	272440	2170	217	25	0	7	33	6	10	Venezuela	SRX1939489	SRP078379	SRS1558426	Lockhart, S.R et al 2017a
B11245	206871	1643	164	25	0	7	33	6	10	Venezuela	SRX1939490	SRP078379	SRS1558427	Lockhart, S.R et al 2017a
B11246	191312	1524	152	25	0	7	33	6	10	Venezuela	SRX1939491	SRP078379	SRS1558428	Lockhart, S.R et al 2017a
B11247	297652	2376	238	25	0	7	33	6	10	Venezuela	SRX1939492	SRP078379	SRS1558429	Lockhart, S.R et al 2017a
B11777	709469	5648	565	25	0	7	33	6	10	Colombia	SRX4060932	SRP145096	SRS3280379	Escandón P. et al 2019
B11778	641680	5088	509	25	0	7	33	6	10	Colombia	SRX4060904	SRP145096	SRS3280351	Escandón P. et al 2020
B11779	430581	3410	341	25	0	7	33	6	10	Colombia	SRX4060883	SRP145096	SRS3280330	Escandón P. et al 2021
B11780	456924	3614	361	25	0	7	33	6	10	Colombia	SRX4060909	SRP145096	SRS3280354	Escandón P. et al 2022
B11781	615070	4847	485	25	0	7	33	6	10	Colombia	SRX4060907	SRP145096	SRS3280385	Escandón P. et al 2023
B11782	544748	4301	430	25	0	7	33	6	10	Colombia	SRX4060873	SRP145096	SRS3280320	Escandón P. et al 2024
B11783	450950	3579	358	25	0	7	33	6	10	Colombia	SRX4060884	SRP145096	SRS3280331	Escandón P. et al 2025
B11785	706982	5592	559	25	0	7	33	6	10	Colombia	SRX4060919	SRP145096	SRS3280364	Escandón P. et al 2026
B11787	794945	6286	629	25	0	7	33	6	10	Colombia	SRX4060928	SRP145096	SRS3280373	Escandón P. et al 2027
B11788	543047	4289	429	25	0	7	33	6	10	Colombia	SRX4060899	SRP145096	SRS3280346	Escandón P. et al 2028
B11789	672145	5321	532	25	0	7	33	6	10	Colombia	SRX4060858	SRP145096	SRS3280305	Escandón P. et al 2029
B11790	554734	4369	437	25	0	7	33	6	10	Colombia	SRX4060911	SRP145096	SRS3280355	Escandón P. et al 2030
B11791	832370	6594	659	25	0	7	33	6	10	Colombia	SRX4060870	SRP145096	SRS3280317	Escandón P. et al 2031
B11793	712430	5638	564	25	0	7	33	6	10	Colombia	SRX4060869	SRP145096	SRS3280316	Escandón P. et al 2032
B11794	656187	5209	521	25	0	7	33	6	10	Colombia	SRX4060885	SRP145096	SRS3280332	Escandón P. et al 2033
B11795	826221	6544	654	25	0	7	33	6	10	Colombia	SRX4060878	SRP145096	SRS3280325	Escandón P. et al 2034
B11797	463588	3661	366	25	0	7	33	6	10	Colombia	SRX4060925	SRP145096	SRS3280370	Escandón P. et al 2035
B11799	463692	3652	365	25	0	7	33	6	10	Colombia	SRX4060936	SRP145096	SRS3280383	Escandón P. et al 2036
B11800	585713	4620	462	25	0	7	33	6	10	Colombia	SRX4060938	SRP145096	SRS3280382	Escandón P. et al 2037
B11802	817634	6478	648	25	0	7	33	6	10	Colombia	SRX4060863	SRP145096	SRS3280310	Escandón P. et al 2038
B11805	523217	4143	414	25	0	7	33	6	10	Colombia	SRX4060865	SRP145096	SRS3280312	Escandón P. et al 2039
B11806	328417	2581	258	25	0	7	33	6	10	Colombia	SRX4060924	SRP145096	SRS3280369	Escandón P. et al 2040
B11807	335903	2646	265	25	0	7	33	6	10	Colombia	SRX4060860	SRP145096	SRS3280307	Escandón P. et al 2041
B11844	200821	1593	159	25	0	7	33	6	10	Colombia	SRX4060862	SRP145096	SRS3280309	Escandón P. et al 2042
B11846	205378	1628	163	25	0	7	33	6	10	Colombia	SRX4060876	SRP145096	SRS3280324	Escandón P. et al 2043
B11847	315327	2517	252	25	0	7	33	6	10	Colombia	SRX4060874	SRP145096	SRS3280321	Escandón P. et al 2044
B11848	239682	1911	191	25	0	7	33	6	10	Colombia	SRX4060875	SRP145096	SRS3280322	Escandón P. et al 2045
B11849	156305	1244	124	25	0	7	33	6	10	Colombia	SRX4060895	SRP145096	SRS3280341	Escandón P. et al 2046
B11850	160370	1272	127	25	0	7	33	6	10	Colombia	SRX4060901	SRP145096	SRS3280348	Escandón P. et al 2047
B11851	182839	1444	144	25	0	7	33	6	10	Colombia	SRX4060900	SRP145096	SRS3280347	Escandón P. et al 2048
B11852	383513	3046	305	25	0	7	33	6	10	Colombia	SRX4060931	SRP145096	SRS3280375	Escandón P. et al 2049
B11856	369490	2947	295	25	0	7	33	6	10	Colombia	SRX4060886	SRP145096	SRS3280333	Escandón P. et al 2050
B12287	383773	3048	305	25	0	7	33	6	10	Colombia	SRX4060893	SRP145096	SRS3280339	Escandón P. et al 2051
B12289	672506	5361	536	25	0	7	33	6	10	Colombia	SRX4060881	SRP145096	SRS3280328	Escandón P. et al 2052
B12290	447350	3559	356	25	0	7	33	6	10	Colombia	SRX4060898	SRP145096	SRS3280345	Escandón P. et al 2053
B12291	400335	3185	319	25	0	7	33	6	10	Colombia	SRX4060923	SRP145096	SRS3280368	Escandón P. et al 2054
B12292	679121	5410	541	25	0	7	33	6	10	Colombia	SRX4060882	SRP145096	SRS3280329	Escandón P. et al 2055
B12293	415777	3306	331	25	0	7	33	6	10	Colombia	SRX4060908	SRP145096	SRS3280353	Escandón P. et al 2056
B12294	482135	3823	382	25	0	7	33	6	10	Colombia	SRX4060934	SRP145096	SRS3280380	Escandón P. et al 2057
B12295	687672	5500	550	25	0	7	33	6	10	Colombia	SRX4060915	SRP145096	SRS3280360	Escandón P. et al 2058
B12296	525443	4193	419	25	0	7	33	6	10	Colombia	SRX4060902	SRP145096	SRS3280349	Escandón P. et al 2059
B12297	610677	4889	489	25	0	7	33	6	10	Colombia	SRX4060866	SRP145096	SRS3280313	Escandón P. et al 2060
B12298	586259	4692	469	25	0	7	33	6	10	Colombia	SRX4060897	SRP145096	SRS3280344	Escandón P. et al 2061
B12299	558205	4467	447	25	0	7	33	6	10	Colombia	SRX4060930	SRP145096	SRS3280376	Escandón P. et al 2062
B12300	742537	5943	594	25	0	7	33	6	10	Colombia	SRX4060871	SRP145096	SRS3280318	Escandón P. et al 2063
B12301	602778	4817	482	25	0	7	33	6	10	Colombia	SRX4060939	SRP145096	SRS3280386	Escandón P. et al 2064
B12302	597669	4780	478	25	0	7	33	6	10	Colombia	SRX4060937	SRP145096	SRS3280384	Escandón P. et al 2065
B12303	550150	4381	438	25	0	7	33	6	10	Colombia	SRX4060910	SRP145096	SRS3280356	Escandón P. et al 2066
B12304	443984	3534	353	25	0	7	33	6	10	Colombia	SRX4060896	SRP145096	SRS3280343	Escandón P. et al 2067
B12305	568876	4539	454	25	0	7	33	6	10	Colombia	SRX4060918	SRP145096	SRS3280363	Escandón P. et al 2068
B12306	423190	3372	337	25	0	7	33	6	10	Colombia	SRX4060927	SRP145096	SRS3280372	Escandón P. et al 2069
B12307	477895	3797	380	25	0	7	33	6	10	Colombia	SRX4060888	SRP145096	SRS3280335	Escandón P. et al 2070
B12308	662764	5281	528	25	0	7	33	6	10	Colombia	SRX4060879	SRP145096	SRS3280326	Escandón P. et al 2071
B12309	606089	4824	482	25	0	7	33	6	10	Colombia	SRX4060916	SRP145096	SRS3280361	Escandón P. et al 2072
B12310	573076	4565	457	25	0	7	33	6	10	Colombia	SRX4060933	SRP145096	SRS3280378	Escandón P. et al 2073
B12311	979042	7797	780	25	0	7	33	6	10	Colombia	SRX4060920	SRP145096	SRS3280365	Escandón P. et al 2074
B12312	472233	3760	376	25	0	7	33	6	10	Colombia	SRX4060872	SRP145096	SRS3280319	Escandón P. et al 2075
B12314	142253	1332	133	25	0	7	33	6	10	Colombia	SRX4060877	SRP145096	SRS3280323	Escandón P. et al 2076
B12315	350181	2786	279	25	0	7	33	6	10	Colombia	SRX4060864	SRP145096	SRS3280311	Escandón P. et al 2077
B12316	438724	3499	350	25	0	7	33	6	10	Colombia	SRX4060905	SRP145096	SRS3280377	Escandón P. et al 2078
B12317	435693	3475	348	25	0	7	33	6	10	Colombia	SRX4060935	SRP145096	SRS3280381	Escandón P. et al 2079
B12318	144078	1352	135	25	0	7	33	6	10	Colombia	SRX4060887	SRP145096	SRS3280334	Escandón P. et al 2080
B12319	526181	4189	419	25	0	7	33	6	10	Colombia	SRX4060859	SRP145096	SRS3280306	Escandón P. et al 2081
B12320	494015	3935	394	25	0	7	33	6	10	Colombia	SRX4060861	SRP145096	SRS3280308	Escandón P. et al 2082
B12321	341227	2719	272	25	0	7	33	6	10	Colombia	SRX4060880	SRP145096	SRS3280327	Escandón P. et al 2083
B12322	626003	4973	497	25	0	7	33	6	10	Colombia	SRX4060868	SRP145096	SRS3280315	Escandón P. et al 2084
B12323	678183	5387	539	25	0	7	33	6	10	Colombia	SRX4060926	SRP145096	SRS3280371	Escandón P. et al 2085
B12324	916898	7313	731	25	0	7	33	6	10	Colombia	SRX4060891	SRP145096	SRS3280338	Escandón P. et al 2086
B12325	498812	3977	398	25	0	7	33	6	10	Colombia	SRX4060894	SRP145096	SRS3280340	Escandón P. et al 2087
B12326	461472	3673	367	25	0	7	33	6	10	Colombia	SRX4060890	SRP145096	SRS3280337	Escandón P. et al 2088
B12328	430703	3421	342	25	0	7	33	6	10	Colombia	SRX4060913	SRP145096	SRS3280358	Escandón P. et al 2089
B12329	475545	3785	379	25	0	7	33	6	10	Colombia	SRX4060903	SRP145096	SRS3280350	Escandón P. et al 2090
B12330	418062	3324	332	25	0	7	33	6	10	Colombia	SRX4060867	SRP145096	SRS3280314	Escandón P. et al 2091
B12331	412521	3282	328	25	0	7	33	6	10	Colombia	SRX4060914	SRP145096	SRS3280359	Escandón P. et al 2092
B12332	573755	4566	457	25	0	7	33	6	10	Colombia	SRX4060921	SRP145096	SRS3280367	Escandón P. et al 2093
B12333	477263	3803	380	25	0	7	33	6	10	Colombia	SRX4060906	SRP145096	SRS3280352	Escandón P. et al 2094
B12335	673896	5359	536	25	0	7	33	6	10	Colombia	SRX4060892	SRP145096	SRS3280342	Escandón P. et al 2095
B12336	374656	2981	298	25	0	7	33	6	10	Colombia	SRX4060912	SRP145096	SRS3280357	Escandón P. et al 2096
B12337	390445	3104	310	25	0	7	33	6	10	Colombia	SRX4060889	SRP145096	SRS3280336	Escandón P. et al 2097
B12338	416449	3306	331	25	0	7	33	6	10	Colombia	SRX4060929	SRP145096	SRS3280374	Escandón P. et al 2098
B12342	338313	2683	268	25	0	7	33	6	10	Colombia	SRX4060922	SRP145096	SRS3280366	Escandón P. et al 2099

## Sheet: All SNVs in 130 isolates
Position in B8441	Isolate Name	Variant type	State in B8441	State in other isolate
595	B11220	snp	C	T
1166	B11097	ins	.	C
1166	B11098	ins	.	CC
1166	B11099	ins	.	CC
1166	B11101	ins	.	C
1166	B11102	ins	.	C
1166	B11103	ins	.	CC
1166	B11104	ins	.	C
1166	B11105	ins	.	C
1166	B11113	ins	.	C
1166	B11114	ins	.	C
1166	B11115	ins	.	CC
1166	B11116	ins	.	CC
1166	B11117	ins	.	C
1166	B11118	ins	.	C
1166	B11119	ins	.	C
1166	B11200	ins	.	CC
1166	B11201	ins	.	CC
1166	B11205	ins	.	C
1166	B11206	ins	.	C
1166	B11207	ins	.	CC
1166	B11208	ins	.	CC
1166	B11209	ins	.	C
1166	B11210	ins	.	C
1166	B11212	ins	.	CC
1166	B11213	ins	.	CC
1166	B11214	ins	.	C
1166	B11215	ins	.	C
1166	B11216	ins	.	C
1166	B11217	ins	.	C
1166	B11218	ins	.	C
1166	B11219	ins	.	CCC
1166	B11221	del	Cc	.
1166	B11222	del	Cc	.
1166	B11223	del	Cc	.
1166	B11224	del	Cc	.
1166	B11225	del	Cc	.
1166	B11226	del	Cc	.
1166	B11227	del	Cc	.
1166	B11228	del	Cc	.
1166	B11229	del	Cc	.
1166	B11230	del	Cc	.
1166	B11243	del	Cc	.
1166	B11244	del	Cc	.
1166	B11245	del	Cc	.
1166	B11246	del	Cc	.
1166	B11247	del	Cc	.
1168	B11243	snp	C	T
1168	B11244	snp	C	T
1168	B11245	snp	C	T
1168	B11246	snp	C	T
1168	B11247	snp	C	T
1386	B11098	del	a	.
1386	B11099	del	a	.
1386	B11103	del	a	.
1386	B11115	del	a	.
1386	B11200	del	a	.
1386	B11201	del	a	.
1386	B11219	del	a	.
1386	B11220	del	a	.
1386	B11221	del	a	.
1386	B11222	del	a	.
1386	B11223	del	a	.
1386	B11224	del	a	.
1386	B11225	del	a	.
1386	B11226	del	a	.
1386	B11227	del	a	.
1386	B11228	del	a	.
1386	B11229	del	a	.
1386	B11230	del	a	.
1386	B11243	del	a	.
1386	B11244	del	a	.
1386	B11245	del	a	.
1386	B11246	del	a	.
1386	B11247	del	a	.
1517	B11243	snp	A	G
1517	B11244	snp	A	G
1517	B11245	snp	A	G
1517	B11246	snp	A	G
1517	B11247	snp	A	G
2638	B11220	snp	T	C
2638	B11243	snp	T	C
2638	B11244	snp	T	C
2638	B11245	snp	T	C
2638	B11246	snp	T	C
2638	B11247	snp	T	C
2807	B11221	ins	.	AT
2807	B11222	ins	.	AT
2807	B11223	ins	.	AT
2807	B11224	ins	.	AT
2807	B11225	ins	.	AT
2807	B11226	ins	.	AT
2807	B11227	ins	.	AT
2807	B11228	ins	.	AT
2807	B11229	ins	.	AT
2807	B11230	ins	.	AT
2820	B11097	ins	.	T
2820	B11098	ins	.	T
2820	B11099	ins	.	T
2820	B11101	ins	.	T
2820	B11102	ins	.	T
2820	B11103	ins	.	T
2820	B11104	ins	.	T
2820	B11105	ins	.	T
2820	B11113	ins	.	T
2820	B11114	ins	.	T
2820	B11115	ins	.	T
2820	B11116	ins	.	T
2820	B11117	ins	.	T
2820	B11118	ins	.	T
2820	B11119	ins	.	T
2820	B11200	ins	.	TTT
2820	B11201	ins	.	TT
2820	B11205	ins	.	TT
2820	B11206	ins	.	T
2820	B11207	ins	.	T
2820	B11208	ins	.	T
2820	B11209	ins	.	T
2820	B11210	ins	.	T
2820	B11212	ins	.	T
2820	B11213	ins	.	T
2820	B11214	ins	.	T
2820	B11215	ins	.	T
2820	B11216	ins	.	T
2820	B11217	ins	.	T
2820	B11218	ins	.	T
2820	B11219	ins	.	T
2820	B11243	del	ttt	.
2820	B11244	del	ttt	.
2820	B11245	del	ttt	.
2820	B11246	del	ttt	.
2820	B11247	del	ttt	.
2824	B11243	snp	T	A
2824	B11244	snp	T	A
2824	B11245	snp	T	A
2824	B11246	snp	T	A
2824	B11247	snp	T	A
2852	B11243	snp	T	A
2852	B11244	snp	T	A
2852	B11245	snp	T	A
2852	B11246	snp	T	A
2852	B11247	snp	T	A
2929	B11097	snp	T	A
2929	B11098	snp	T	A
2929	B11099	snp	T	A
2929	B11101	snp	T	A
2929	B11102	snp	T	A
2929	B11103	snp	T	A
2929	B11104	snp	T	A
2929	B11105	snp	T	A
2929	B11113	snp	T	A
2929	B11114	snp	T	A
2929	B11115	snp	T	A
2929	B11116	snp	T	A
2929	B11117	snp	T	A
2929	B11118	snp	T	A
2929	B11119	snp	T	A
2929	B11200	snp	T	A
2929	B11201	snp	T	A
2929	B11205	snp	T	A
2929	B11206	snp	T	A
2929	B11207	snp	T	A
2929	B11208	snp	T	A
2929	B11209	snp	T	A
2929	B11210	snp	T	A
2929	B11212	snp	T	A
2929	B11213	snp	T	A
2929	B11214	snp	T	A
2929	B11215	snp	T	A
2929	B11216	snp	T	A
2929	B11217	snp	T	A
2929	B11218	snp	T	A
2929	B11219	snp	T	A
2929	B11243	snp	T	A
2929	B11244	snp	T	A
2929	B11245	snp	T	A
2929	B11246	snp	T	A
2929	B11247	snp	T	A
2942	B11114	amb	T	A
2943	B11114	amb	A	T
2944	B11114	snp	T	A
2945	B11243	snp	T	A
2945	B11244	snp	T	A
2945	B11245	snp	T	A
2945	B11246	snp	T	A
2945	B11247	snp	T	A
2983	B11243	snp	G	A
2983	B11244	snp	G	A
2983	B11245	snp	G	A
2983	B11246	snp	G	A
2983	B11247	snp	G	A
4313	B11243	snp	T	C
4313	B11244	snp	T	C
4313	B11245	snp	T	C
4313	B11246	snp	T	C
4313	B11247	snp	T	C
4936	B11243	ins	.	A
4936	B11244	ins	.	A
4936	B11245	ins	.	A
4936	B11246	ins	.	A
4936	B11247	ins	.	A
5365	B11098	snp	G	A
5365	B11103	snp	G	A
5365	B11115	snp	G	A
5365	B11116	snp	G	A
5700	B11243	snp	T	A
5700	B11244	snp	T	A
5700	B11245	snp	T	A
5700	B11246	snp	T	A
5700	B11247	snp	T	A
6821	B11243	snp	G	A
6821	B11244	snp	G	A
6821	B11245	snp	G	A
6821	B11246	snp	G	A
6821	B11247	snp	G	A
7542	B11243	del	ta	.
7542	B11244	del	ta	.
7542	B11245	del	ta	.
7542	B11246	del	ta	.
7542	B11247	del	ta	.
7608	B11221	snp	C	T
7608	B11222	snp	C	T
7608	B11223	snp	C	T
7608	B11224	snp	C	T
7608	B11225	snp	C	T
7608	B11226	snp	C	T
7608	B11227	snp	C	T
7608	B11228	snp	C	T
7608	B11229	snp	C	T
7608	B11230	snp	C	T
7717	B11243	snp	G	T
7717	B11244	snp	G	T
7717	B11245	snp	G	T
7717	B11246	snp	G	T
7717	B11247	snp	G	T
7759	B11243	del	t	.
7759	B11244	del	t	.
7759	B11245	del	t	.
7759	B11246	del	t	.
7759	B11247	del	t	.
7784	B11243	ins	.	G
7784	B11244	ins	.	G
7784	B11245	ins	.	G
7784	B11246	ins	.	G
7784	B11247	ins	.	G
7788	B11243	snp	A	G
7788	B11244	snp	A	G
7788	B11245	snp	A	G
7788	B11246	snp	A	G
7788	B11247	snp	A	G
7830	B11243	del	a	.
7830	B11244	del	a	.
7830	B11245	del	a	.
7830	B11246	del	a	.
7830	B11247	del	a	.
7830	B11200	ins	.	A
7839	B11220	snp	T	A
8109	B11097	snp	T	A
8109	B11101	snp	T	A
8109	B11102	snp	T	A
8109	B11113	snp	T	A
8109	B11114	snp	T	A
8109	B11117	snp	T	A
8109	B11118	snp	T	A
8109	B11119	snp	T	A
8328	B11098	snp	T	A
8328	B11099	snp	T	A
8328	B11103	snp	T	A
8328	B11115	snp	T	A
8328	B11116	snp	T	A
8328	B11200	snp	T	A
8328	B11201	snp	T	A
8328	B11205	snp	T	A
8328	B11207	snp	T	A
8328	B11208	snp	T	A
8328	B11219	snp	T	A
8480	B11220	snp	G	A
8630	B11243	snp	C	T
8630	B11244	snp	C	T
8630	B11245	snp	C	T
8630	B11246	snp	C	T
8630	B11247	snp	C	T
8654	B11243	snp	G	A
8654	B11244	snp	G	A
8654	B11245	snp	G	A
8654	B11246	snp	G	A
8654	B11247	snp	G	A
9580	B11243	snp	C	T
9580	B11244	snp	C	T
9580	B11245	snp	C	T
9580	B11246	snp	C	T
9580	B11247	snp	C	T
10326	B11243	snp	G	A
10326	B11244	snp	G	A
10326	B11245	snp	G	A
10326	B11246	snp	G	A
10326	B11247	snp	G	A
11251	B11206	snp	T	A
11520	B11097	snp	A	T
11520	B11098	snp	A	T
11520	B11099	snp	A	T
11520	B11101	snp	A	T
11520	B11102	snp	A	T
11520	B11103	snp	A	T
11520	B11104	snp	A	T
11520	B11105	snp	A	T
11520	B11113	snp	A	T
11520	B11114	snp	A	T
11520	B11115	snp	A	T
11520	B11116	snp	A	T
11520	B11117	snp	A	T
11520	B11118	snp	A	T
11520	B11119	snp	A	T
11520	B11200	snp	A	T
11520	B11201	snp	A	T
11520	B11205	snp	A	T
11520	B11206	snp	A	T
11520	B11207	snp	A	T
11520	B11208	snp	A	T
11520	B11209	snp	A	T
11520	B11210	snp	A	T
11520	B11212	snp	A	T
11520	B11213	snp	A	T
11520	B11214	snp	A	T
11520	B11215	snp	A	T
11520	B11216	snp	A	T
11520	B11217	snp	A	T
11520	B11218	snp	A	T
11520	B11219	snp	A	T
11543	B11097	snp	T	A
11543	B11098	snp	T	A
11543	B11099	snp	T	A
11543	B11101	snp	T	A
11543	B11102	snp	T	A
11543	B11103	snp	T	A
11543	B11104	snp	T	A
11543	B11105	snp	T	A
11543	B11113	snp	T	A
11543	B11114	snp	T	A
11543	B11115	snp	T	A
11543	B11116	snp	T	A
11543	B11117	snp	T	A
11543	B11118	snp	T	A
11543	B11119	snp	T	A
11543	B11200	snp	T	A
11543	B11201	snp	T	A
11543	B11205	snp	T	A
11543	B11206	snp	T	A
11543	B11207	snp	T	A
11543	B11208	snp	T	A
11543	B11209	snp	T	A
11543	B11210	snp	T	A
11543	B11212	snp	T	A
11543	B11213	snp	T	A
11543	B11214	snp	T	A
11543	B11215	snp	T	A
11543	B11216	snp	T	A
11543	B11217	snp	T	A
11543	B11218	snp	T	A
11543	B11219	snp	T	A
11727	B11221	snp	C	T
11727	B11222	snp	C	T
11727	B11223	snp	C	T
11727	B11224	snp	C	T
11727	B11225	snp	C	T
11727	B11226	snp	C	T
11727	B11227	snp	C	T
11727	B11228	snp	C	T
11727	B11229	snp	C	T
11727	B11230	snp	C	T
14189	B11200	ins	.	T
14189	B11205	ins	.	T
14189	B11207	ins	.	T
14189	B11208	ins	.	T
14189	B11219	ins	.	T
14274	B11243	ins	.	AAAAATAAATTCCCTGGAACCTTGG
14274	B11244	ins	.	AAAAATAAATTCCCTGGAACCTTGG
14274	B11245	ins	.	AAAAATAAATTCCCTGGAACCTTGG
14274	B11246	ins	.	AAAAATAAATTCCCTGGAACCTTGG
14274	B11247	ins	.	AAAAATAAATTCCCTGGAACCTTGG
14291	B11219	ins	.	TT
14291	B11243	ins	.	TT
14291	B11244	ins	.	TT
14291	B11245	ins	.	TT
14291	B11246	ins	.	TT
14291	B11247	ins	.	TT
14607	B11212	ins	.	AA
15605	B11243	snp	C	T
15605	B11244	snp	C	T
15605	B11245	snp	C	T
15605	B11246	snp	C	T
15605	B11247	snp	C	T
16032	B11097	snp	C	G
16032	B11098	snp	C	G
16032	B11099	snp	C	G
16032	B11101	snp	C	G
16032	B11102	snp	C	G
16032	B11103	snp	C	G
16032	B11104	snp	C	G
16032	B11105	snp	C	G
16032	B11113	snp	C	G
16032	B11114	snp	C	G
16032	B11115	snp	C	G
16032	B11116	snp	C	G
16032	B11117	snp	C	G
16032	B11118	snp	C	G
16032	B11119	snp	C	G
16032	B11200	snp	C	G
16032	B11201	snp	C	G
16032	B11205	snp	C	G
16032	B11206	snp	C	G
16032	B11207	snp	C	G
16032	B11208	snp	C	G
16032	B11209	snp	C	G
16032	B11210	snp	C	G
16032	B11212	snp	C	G
16032	B11213	snp	C	G
16032	B11214	snp	C	G
16032	B11215	snp	C	G
16032	B11216	snp	C	G
16032	B11217	snp	C	G
16032	B11218	snp	C	G
16032	B11219	snp	C	G
17021	B11220	snp	C	T
17679	B11220	ins	.	C
18319	B11201	snp	G	T
18319	B11220	snp	G	T
18320	B11201	snp	A	C
18320	B11220	snp	A	C
18562	B11220	snp	C	A
18562	B11221	snp	C	A
18562	B11222	snp	C	A
18562	B11223	snp	C	A
18562	B11224	snp	C	A
18562	B11225	snp	C	A
18562	B11226	snp	C	A
18562	B11227	snp	C	A
18562	B11228	snp	C	A
18562	B11229	snp	C	A
18562	B11230	snp	C	A
18562	B11243	snp	C	A
18562	B11244	snp	C	A
18562	B11245	snp	C	A
18562	B11246	snp	C	A
18562	B11247	snp	C	A
18565	B11220	snp	T	G
18565	B11221	ins	.	GG
18565	B11222	ins	.	GG
18565	B11223	ins	.	GG
18565	B11224	ins	.	GG
18565	B11225	ins	.	GG
18565	B11226	ins	.	GG
18565	B11227	ins	.	GG
18565	B11228	ins	.	GG
18565	B11229	ins	.	GG
18565	B11230	snp	T	G
18565	B11243	ins	.	GG
18565	B11244	ins	.	GG
18565	B11245	ins	.	GG
18565	B11246	ins	.	GG
18565	B11247	ins	.	GG
18602	B11243	snp	A	C
18602	B11244	snp	A	C
18602	B11245	snp	A	C
18602	B11246	snp	A	C
18602	B11247	snp	A	C
19085	B11219	ins	.	G
19085	B11243	ins	.	G
19085	B11244	ins	.	G
19085	B11245	ins	.	G
19085	B11246	ins	.	G
19085	B11247	ins	.	G
19481	B11200	snp	A	T
19481	B11205	snp	A	T
19482	B11200	snp	A	T
19482	B11205	snp	A	T
20298	B11221	del	a	.
20298	B11222	del	a	.
20298	B11223	del	a	.
20298	B11224	del	a	.
20298	B11225	del	a	.
20298	B11226	del	a	.
20298	B11227	del	a	.
20298	B11228	del	a	.
20298	B11229	del	a	.
20298	B11230	del	a	.
20363	B11097	snp	T	A
20363	B11098	snp	T	A
20363	B11099	snp	T	A
20363	B11101	snp	T	A
20363	B11102	snp	T	A
20363	B11103	snp	T	A
20363	B11104	snp	T	A
20363	B11105	snp	T	A
20363	B11113	snp	T	A
20363	B11114	snp	T	A
20363	B11115	snp	T	A
20363	B11116	snp	T	A
20363	B11117	snp	T	A
20363	B11118	snp	T	A
20363	B11119	snp	T	A
20363	B11200	snp	T	A
20363	B11201	snp	T	A
20363	B11205	snp	T	A
20363	B11206	snp	T	A
20363	B11207	snp	T	A
20363	B11208	snp	T	A
20363	B11209	snp	T	A
20363	B11210	snp	T	A
20363	B11212	snp	T	A
20363	B11213	snp	T	A
20363	B11214	snp	T	A
20363	B11215	snp	T	A
20363	B11216	snp	T	A
20363	B11217	snp	T	A
20363	B11218	snp	T	A
20363	B11219	snp	T	A
21866	B11200	del	a	.
21876	B11243	snp	T	A
21876	B11244	snp	T	A
21876	B11245	snp	T	A
21876	B11246	snp	T	A
21876	B11247	snp	T	A
22112	B11221	snp	G	A
22112	B11222	snp	G	A
22112	B11223	snp	G	A
22112	B11224	snp	G	A
22112	B11225	snp	G	A
22112	B11226	snp	G	A
22112	B11227	snp	G	A
22112	B11228	snp	G	A
22112	B11229	snp	G	A
22112	B11230	snp	G	A
22266	B11243	snp	A	T
22266	B11244	snp	A	T
22266	B11245	snp	A	T
22266	B11246	snp	A	T
22266	B11247	snp	A	T
22724	B11097	del	t	.
22724	B11098	del	t	.
22724	B11099	del	t	.
22724	B11101	del	t	.
22724	B11102	del	t	.
22724	B11103	del	t	.
22724	B11104	del	t	.
22724	B11105	del	t	.
22724	B11113	del	t	.
22724	B11114	del	t	.
22724	B11115	del	t	.
22724	B11116	del	t	.
22724	B11117	del	t	.
22724	B11118	del	t	.
22724	B11119	del	t	.
22724	B11200	del	t	.
22724	B11201	del	t	.
22724	B11205	del	t	.
22724	B11206	del	t	.
22724	B11207	del	t	.
22724	B11208	del	t	.
22724	B11209	del	t	.
22724	B11210	del	t	.
22724	B11212	del	t	.
22724	B11213	del	t	.
22724	B11214	del	t	.
22724	B11215	del	t	.
22724	B11216	del	t	.
22724	B11217	del	t	.
22724	B11218	del	t	.
22724	B11219	del	t	.
22757	B11243	ins	.	A
22757	B11244	ins	.	A
22757	B11245	ins	.	A
22757	B11246	ins	.	A
22757	B11247	ins	.	A
22758	B11243	snp	T	A
22758	B11244	snp	T	A
22758	B11245	snp	T	A
22758	B11246	snp	T	A
22758	B11247	snp	T	A
22759	B11243	snp	G	A
22759	B11244	snp	G	A
22759	B11245	snp	G	A
22759	B11246	snp	G	A
22759	B11247	snp	G	A
22766	B11220	snp	T	A
24042	B11243	snp	C	T
24042	B11244	snp	C	T
24042	B11245	snp	C	T
24042	B11246	snp	C	T
24042	B11247	snp	C	T
24339	B11116	snp	T	A
24954	B11220	snp	C	T
27465	B11212	snp	G	T
27465	B11213	snp	G	T
27465	B11219	snp	G	T

## Sheet: FixBreak diagnostics
B11113	#fixBreak: :27973-27982
B11113	...10000# fix break: :27973-27982 28212 -0 +0 . . NoChange
B11220	#fixBreak: :23778-24918
B11220	...10000...20000...30000fix break: :23778-24918 23778 -1143 +0 AGGATGGCCTTTTTGATATGAAAATATCAATTTTAATTTCGCTATATGCAAGGAGTTTTTTAATATATTTACATATATTATAATTTTAATTACTATTTTATATATATTTAATTTAAAATATATATTTACTATAAGTCTATTTTATATAGCCAGAATAGTTAAAATATTAAAATTATTAAAAAATAATTTGCAGATAACCAATAATAGATTTCCTGGGTTTATAGGTAAATTTGTTTTTCTAAAAGAAAATAGATTATTTAGGTTCCCCAGGTTATTTATTTCCTTAAAAGGAAATAGATTAAAATCTTATTTAGTAGGAATCTCAGAGACTACACG…
B11221	#fixBreak: :1167
B11221	...10000...20000fix break: :1167 1174 -213 +210 CCTCTTTTCAATAAAAGGAATAAATAATTATTTAATAGGAAAGATATATATTTATAGACAATAAAATATATTTTTATAAAACCTGAAAAATATTTTAAAGTTTGTATAGCTTAAAGGTAAAGCCATGTACTGTTAATACATTGATTTTGGTTCGATTCCAAATATAAACGATATATGAAAATATTATTAAACTATTTATAGAATAAATAGTTA TCTTTTCAATAAAAGGAATAAATAATTATTTAATAGGAAAGATATATATTTATAGACAATAAAATATATTTTTATAAAACCTGAAAAATATTTTAAAGTTTGTATAGCTTAAAGGTAAAGCCATGTACTGTTAATAC…
B11222	#fixBreak: :1167
B11222	...10000fix break: :1167 1174 -213 +210 CCTCTTTTCAATAAAAGGAATAAATAATTATTTAATAGGAAAGATATATATTTATAGACAATAAAATATATTTTTATAAAACCTGAAAAATATTTTAAAGTTTGTATAGCTTAAAGGTAAAGCCATGTACTGTTAATACATTGATTTTGGTTCGATTCCAAATATAAACGATATATGAAAATATTATTAAACTATTTATAGAATAAATAGTTA TCTTTTCAATAAAAGGAATAAATAATTATTTAATAGGAAAGATATATATTTATAGACAATAAAATATATTTTTATAAAACCTGAAAAATATTTTAAAGTTTGTATAGCTTAAAGGTAAAGCCATGTACTGTTAATACATTGATTT…
B11223	#fixBreak: :1167
B11223	...10000fix break: :1167 1174 -213 +210 CCTCTTTTCAATAAAAGGAATAAATAATTATTTAATAGGAAAGATATATATTTATAGACAATAAAATATATTTTTATAAAACCTGAAAAATATTTTAAAGTTTGTATAGCTTAAAGGTAAAGCCATGTACTGTTAATACATTGATTTTGGTTCGATTCCAAATATAAACGATATATGAAAATATTATTAAACTATTTATAGAATAAATAGTTA TCTTTTCAATAAAAGGAATAAATAATTATTTAATAGGAAAGATATATATTTATAGACAATAAAATATATTTTTATAAAACCTGAAAAATATTTTAAAGTTTGTATAGCTTAAAGGTAAAGCCATGTACTGTTAATACATTGATTT…
B11224	#fixBreak: :1167
B11224	...10000...20000fix break: :1167 1174 -213 +210 CCTCTTTTCAATAAAAGGAATAAATAATTATTTAATAGGAAAGATATATATTTATAGACAATAAAATATATTTTTATAAAACCTGAAAAATATTTTAAAGTTTGTATAGCTTAAAGGTAAAGCCATGTACTGTTAATACATTGATTTTGGTTCGATTCCAAATATAAACGATATATGAAAATATTATTAAACTATTTATAGAATAAATAGTTA TCTTTTCAATAAAAGGAATAAATAATTATTTAATAGGAAAGATATATATTTATAGACAATAAAATATATTTTTATAAAACCTGAAAAATATTTTAAAGTTTGTATAGCTTAAAGGTAAAGCCATGTACTGTTAATAC…
B11224	#fixBreak: :27969-27985
B11224	...10000# fix break: :27969-27985 28212 -0 +0 . . NoChange
B11225	#fixBreak: :1167
B11225	...10000fix break: :1167 1174 -213 +210 CCTCTTTTCAATAAAAGGAATAAATAATTATTTAATAGGAAAGATATATATTTATAGACAATAAAATATATTTTTATAAAACCTGAAAAATATTTTAAAGTTTGTATAGCTTAAAGGTAAAGCCATGTACTGTTAATACATTGATTTTGGTTCGATTCCAAATATAAACGATATATGAAAATATTATTAAACTATTTATAGAATAAATAGTTA TCTTTTCAATAAAAGGAATAAATAATTATTTAATAGGAAAGATATATATTTATAGACAATAAAATATATTTTTATAAAACCTGAAAAATATTTTAAAGTTTGTATAGCTTAAAGGTAAAGCCATGTACTGTTAATACATTGATTT…
B11226	#fixBreak: :1167
B11226	...10000fix break: :1167 1174 -213 +210 CCTCTTTTCAATAAAAGGAATAAATAATTATTTAATAGGAAAGATATATATTTATAGACAATAAAATATATTTTTATAAAACCTGAAAAATATTTTAAAGTTTGTATAGCTTAAAGGTAAAGCCATGTACTGTTAATACATTGATTTTGGTTCGATTCCAAATATAAACGATATATGAAAATATTATTAAACTATTTATAGAATAAATAGTTA TCTTTTCAATAAAAGGAATAAATAATTATTTAATAGGAAAGATATATATTTATAGACAATAAAATATATTTTTATAAAACCTGAAAAATATTTTAAAGTTTGTATAGCTTAAAGGTAAAGCCATGTACTGTTAATACATTGATTT…
B11227	#fixBreak: :1167
B11227	...10000...20000fix break: :1167 1174 -213 +210 CCTCTTTTCAATAAAAGGAATAAATAATTATTTAATAGGAAAGATATATATTTATAGACAATAAAATATATTTTTATAAAACCTGAAAAATATTTTAAAGTTTGTATAGCTTAAAGGTAAAGCCATGTACTGTTAATACATTGATTTTGGTTCGATTCCAAATATAAACGATATATGAAAATATTATTAAACTATTTATAGAATAAATAGTTA TCTTTTCAATAAAAGGAATAAATAATTATTTAATAGGAAAGATATATATTTATAGACAATAAAATATATTTTTATAAAACCTGAAAAATATTTTAAAGTTTGTATAGCTTAAAGGTAAAGCCATGTACTGTTAATAC…
B11228	#fixBreak: :1167
B11228	...10000fix break: :1167 1174 -213 +210 CCTCTTTTCAATAAAAGGAATAAATAATTATTTAATAGGAAAGATATATATTTATAGACAATAAAATATATTTTTATAAAACCTGAAAAATATTTTAAAGTTTGTATAGCTTAAAGGTAAAGCCATGTACTGTTAATACATTGATTTTGGTTCGATTCCAAATATAAACGATATATGAAAATATTATTAAACTATTTATAGAATAAATAGTTA TCTTTTCAATAAAAGGAATAAATAATTATTTAATAGGAAAGATATATATTTATAGACAATAAAATATATTTTTATAAAACCTGAAAAATATTTTAAAGTTTGTATAGCTTAAAGGTAAAGCCATGTACTGTTAATACATTGATTT…
B11229	#fixBreak: :1167
B11229	...10000...20000fix break: :1167 1174 -213 +210 CCTCTTTTCAATAAAAGGAATAAATAATTATTTAATAGGAAAGATATATATTTATAGACAATAAAATATATTTTTATAAAACCTGAAAAATATTTTAAAGTTTGTATAGCTTAAAGGTAAAGCCATGTACTGTTAATACATTGATTTTGGTTCGATTCCAAATATAAACGATATATGAAAATATTATTAAACTATTTATAGAATAAATAGTTA TCTTTTCAATAAAAGGAATAAATAATTATTTAATAGGAAAGATATATATTTATAGACAATAAAATATATTTTTATAAAACCTGAAAAATATTTTAAAGTTTGTATAGCTTAAAGGTAAAGCCATGTACTGTTAATAC…
B11230	#fixBreak: :1167
B11230	...10000...20000fix break: :1167 1174 -213 +210 CCTCTTTTCAATAAAAGGAATAAATAATTATTTAATAGGAAAGATATATATTTATAGACAATAAAATATATTTTTATAAAACCTGAAAAATATTTTAAAGTTTGTATAGCTTAAAGGTAAAGCCATGTACTGTTAATACATTGATTTTGGTTCGATTCCAAATATAAACGATATATGAAAATATTATTAAACTATTTATAGAATAAATAGTTA TCTTTTCAATAAAAGGAATAAATAATTATTTAATAGGAAAGATATATATTTATAGACAATAAAATATATTTTTATAAAACCTGAAAAATATTTTAAAGTTTGTATAGCTTAAAGGTAAAGCCATGTACTGTTAATAC…
B11243	#fixBreak: :1167
B11243	...10000fix break: :1167 1166 -221 +218 CCCCCCCCCCTCTTTTCAATAAAAGGAATAAATAATTATTTAATAGGAAAGATATATATTTATAGACAATAAAATATATTTTTATAAAACCTGAAAAATATTTTAAAGTTTGTATAGCTTAAAGGTAAAGCCATGTACTGTTAATACATTGATTTTGGTTCGATTCCAAATATAAACGATATATGAAAATATTATTAAACTATTTATAGAATAAATAGTTA TCCCCCCCTCTTTTCAATAAAAGGAATAAATAATTATTTAATAGGAAAGATATATATTTATAGACAATAAAATATATTTTTATAAAACCTGAAAAATATTTTAAAGTTTGTATAGCTTAAAGGTAAAGCCATGTACT…
B11243	#fixBreak: :2821-2822
B11243	...10000# fix break: :2821-2822 2821 -3 +0 TTT . BreakFix
B11244	#fixBreak: :1167
B11244	...10000...20000fix break: :1167 1166 -221 +218 CCCCCCCCCCTCTTTTCAATAAAAGGAATAAATAATTATTTAATAGGAAAGATATATATTTATAGACAATAAAATATATTTTTATAAAACCTGAAAAATATTTTAAAGTTTGTATAGCTTAAAGGTAAAGCCATGTACTGTTAATACATTGATTTTGGTTCGATTCCAAATATAAACGATATATGAAAATATTATTAAACTATTTATAGAATAAATAGTTA TCCCCCCCTCTTTTCAATAAAAGGAATAAATAATTATTTAATAGGAAAGATATATATTTATAGACAATAAAATATATTTTTATAAAACCTGAAAAATATTTTAAAGTTTGTATAGCTTAAAGGTAAAGC…
B11244	#fixBreak: :2821-2822
B11244	...10000...20000# fix break: :2821-2822 2821 -3 +0 TTT . BreakFix
B11244	#fixBreak: :7543
B11244	...10000...20000fix break: :7543 7555 -276 +273 ATTCTTTTTATTTTATAATTTATTTTCCCCAAGGAAAGATAAATTACCCGGAACAGGTAATTTATTATTAAATATATATATATATATATGAAATATATATAATAAAATTTTAGGATATATATTTTAATATATATTTTTTATTGAAAATATATTCCCTCCCAAGAACATTTAAATACTTTAAAATATATATACTTAATATATTTATTTTTTTTTATATTTACTCAAAGAAGGGGAGAGGGAATTATATAGGAGAAGAATATATTACAAAGAGATGTA TCTTTTTATTTTATAATTTATTTTCCCCAAGGAAAGATAAATTACCCGGAACAGGTAATTTATTATTAAATATA…
B11245	#fixBreak: :1167
B11245	...10000fix break: :1167 1166 -221 +218 CCCCCCCCCCTCTTTTCAATAAAAGGAATAAATAATTATTTAATAGGAAAGATATATATTTATAGACAATAAAATATATTTTTATAAAACCTGAAAAATATTTTAAAGTTTGTATAGCTTAAAGGTAAAGCCATGTACTGTTAATACATTGATTTTGGTTCGATTCCAAATATAAACGATATATGAAAATATTATTAAACTATTTATAGAATAAATAGTTA TCCCCCCCTCTTTTCAATAAAAGGAATAAATAATTATTTAATAGGAAAGATATATATTTATAGACAATAAAATATATTTTTATAAAACCTGAAAAATATTTTAAAGTTTGTATAGCTTAAAGGTAAAGCCATGTACT…
B11245	#fixBreak: :2821-2822
B11245	...10000# fix break: :2821-2822 2821 -3 +0 TTT . BreakFix
B11246	#fixBreak: :1167
B11246	...10000fix break: :1167 1166 -221 +218 CCCCCCCCCCTCTTTTCAATAAAAGGAATAAATAATTATTTAATAGGAAAGATATATATTTATAGACAATAAAATATATTTTTATAAAACCTGAAAAATATTTTAAAGTTTGTATAGCTTAAAGGTAAAGCCATGTACTGTTAATACATTGATTTTGGTTCGATTCCAAATATAAACGATATATGAAAATATTATTAAACTATTTATAGAATAAATAGTTA TCCCCCCCTCTTTTCAATAAAAGGAATAAATAATTATTTAATAGGAAAGATATATATTTATAGACAATAAAATATATTTTTATAAAACCTGAAAAATATTTTAAAGTTTGTATAGCTTAAAGGTAAAGCCATGTACT…
B11246	#fixBreak: :2821-2822
B11246	...10000# fix break: :2821-2822 2821 -3 +0 TTT . BreakFix
B11247	#fixBreak: :1167
B11247	...10000...20000fix break: :1167 1166 -221 +218 CCCCCCCCCCTCTTTTCAATAAAAGGAATAAATAATTATTTAATAGGAAAGATATATATTTATAGACAATAAAATATATTTTTATAAAACCTGAAAAATATTTTAAAGTTTGTATAGCTTAAAGGTAAAGCCATGTACTGTTAATACATTGATTTTGGTTCGATTCCAAATATAAACGATATATGAAAATATTATTAAACTATTTATAGAATAAATAGTTA TCCCCCCCTCTTTTCAATAAAAGGAATAAATAATTATTTAATAGGAAAGATATATATTTATAGACAATAAAATATATTTTTATAAAACCTGAAAAATATTTTAAAGTTTGTATAGCTTAAAGGTAAAGC…
B11247	#fixBreak: :2821-2822
B11247	...10000...20000# fix break: :2821-2822 2821 -3 +0 TTT . BreakFix
